# Supplementary material for: New Glycosylated Secondary Metabolites from Marine-Derived Bacteria
Source: Mar Drugs. 2022 Jul 20;20(7):464. doi: 10.3390/md20070464 (PMC9321207; doi:10.3390/md20070464)
Supplement: Supplementary file 1 [file marinedrugs-20-00464-s001.zip]

Archive with 1 entries (1 files):
- marinedrugs-1805509-supplementary.pdf
